# Supplementary material for: Difenoconazole Exposure Induces Retinoic Acid Signaling Dysregulation and Testicular Injury in Mice Testes
Source: Toxics. 2023 Mar 30;11(4):328. doi: 10.3390/toxics11040328 (PMC10142862; doi:10.3390/toxics11040328)
Supplement: Supplementary file 1 [file toxics-11-00328-s001.zip]

Archive with 13 entries (10 files):
- Raw data of weatern blot/
- Raw data of weatern blot/Scp3/
- Raw data of weatern blot/Scp3/beta Actin -1.scn
- Raw data of weatern blot/Scp3/beta Actin-2.scn
- Raw data of weatern blot/Scp3/scp3-1.scn
- Raw data of weatern blot/Scp3/scp3-2.scn
- Raw data of weatern blot/Stra8/
- Raw data of weatern blot/Stra8 WB╫Θ═╝.tif
- Raw data of weatern blot/Stra8/beta Actin-1.scn
- Raw data of weatern blot/Stra8/beta Actin-2.scn
- Raw data of weatern blot/Stra8/Stra8-1.scn
- Raw data of weatern blot/Stra8/Stra8-2.scn
- toxics-2280409-supplementary.pdf
